# Supplementary material for: Unbiased Identification of Dengue Virus Non-Structural Protein 1 Peptides for Use in Vaccine Design
Source: Vaccines (Basel). 2022 Nov 27;10(12):2028. doi: 10.3390/vaccines10122028 (PMC9784660; doi:10.3390/vaccines10122028)
Supplement: Supplementary file 1 [file vaccines-10-02028-s001.zip]

Archive with 1 entries (1 files):
- vaccines-2012886-supplementary.pdf
